# Supplementary material for: TiO2-Modified Montmorillonite-Supported Porous Carbon-Immobilized Pd Species Nanocomposite as an Efficient Catalyst for Sonogashira Reactions
Source: Molecules. 2023 Mar 6;28(5):2399. doi: 10.3390/molecules28052399 (PMC10005427; doi:10.3390/molecules28052399)
Supplement: Supplementary file 1 [file molecules-28-02399-s001.zip]

Archive with 1 entries (1 files):
- molecules-2225196-supplementary.pdf
